# Supplementary material for: High BMI and Low Muscular Fitness Predict Low Motor Competence in School-Aged Children Living in Low-Resourced Areas
Source: Int J Environ Res Public Health. 2021 Jul 25;18(15):7878. doi: 10.3390/ijerph18157878 (PMC8345384; doi:10.3390/ijerph18157878)
Supplement: Supplementary file 1 [file ijerph-18-07878-s001.zip]

Archive with 1 entries (1 files):
- ijerph-1278350-supplementary.pdf
